# Supplementary material for: The effect of school support on vocational college teachers’ digital literacy: the moderating role of professional title and the mediating role of professional identity and psychological empowerment
Source: Front Psychol. 2026 Jun 17;17:1866813. doi: 10.3389/fpsyg.2026.1866813 (PMC13319010; doi:10.3389/fpsyg.2026.1866813)
Supplement: Supplementary file 1 [file Table_1.XLSX]

## Sheet: 相关分析
		相关性
		维度	心理授权	技术自我效能感	生成式人工智能技术	职业倦怠	数字化教学能力	学校支持	技术焦虑	数字素养	技术态度	职业认同
		心理授权	1
		技术自我效能感	.468**	1
		生成式人工智能技术	.485**	.592**	1
		职业倦怠	-.246**	-.092*	-0.04	1
		数字化教学能力	.469**	.515**	.514**	-.157**	1
		学校支持	.458**	.391**	.427**	-.234**	.619**	1
		技术焦虑	-0.049	-.180**	-.110*	.419**	-.111*	-0.037	1
		数字素养	.346**	.350**	.437**	.152**	.520**	.436**	.507**	1
		技术态度	.423**	.480**	.514**	-.159**	.591**	.482**	-.241**	.431**	1
		职业认同	.425**	.373**	.375**	-.207**	.437**	.387**	-.268**	.235**	.623**	1
		** 在 0.01 级别（双尾），相关性显著。
		* 在 0.05 级别（双尾），相关性显著。

## Sheet: 正态性检验结果
各个维度描述统计及测量题项正态性检验结果
维度	测量题项	M	SD	偏度	峰度	总统M	总统SD
工作意义	PE1	4.22	0.809	-1.272	2.634	4.1771	0.76432
	PE2	4.06	0.879	-0.993	1.295
	PE3	4.25	0.827	-1.446	3.177
自主性	PE4	3.78	0.921	-0.568	0.264	3.7153	0.83853
	PE5	3.65	0.915	-0.436	-0.04
	PE6	3.72	0.937	-0.522	0.011
自我效能	PE7	3.75	0.802	-0.202	-0.307	3.9628	0.66952
	PE8	4.08	0.729	-0.603	0.593
	PE9	4.06	0.722	-0.476	0.322
工作影响	PE10	3.29	0.944	-0.017	-0.15	3.0791	0.95462
	PE11	2.94	1.055	0.139	-0.377
	PE12	3.01	1.047	0.108	-0.412
TSE	TSE1	3.92	0.773	-0.479	0.31	3.9851	0.66037
	TSE2	3.9	0.788	-0.527	0.333
	TSE3	4.13	0.7	-0.645	1.139
表现期望	GAIT1	4.27	0.719	-1.055	2.353	4.2318	0.63451
	GAIT2	4.2	0.699	-0.653	0.917
	GAIT3	4.28	0.695	-0.882	1.528
	GAIT4	4.32	0.676	-0.923	1.814
	GAIT5	4.16	0.745	-0.686	0.648
	GAIT6	4.14	0.745	-0.646	0.582
	GAIT7	4.25	0.662	-0.827	2.043
努力期望	GAIT8	3.94	0.817	-0.389	-0.303	3.852	0.6977
	GAIT9	3.85	0.804	-0.385	-0.122
	GAIT10	3.91	0.753	-0.365	0.063
	GAIT11	3.75	0.791	-0.149	-0.33
	GAIT12	3.81	0.772	-0.262	0.007
促进条件	GAIT13	3.91	0.708	-0.396	0.622	3.8431	0.66443
	GAIT14	3.78	0.779	-0.265	-0.009
	GAIT15	3.84	0.767	-0.334	0.133
团队影响	GAIT16	3.86	0.774	-0.485	0.631	3.8544	0.69619
	GAIT17	3.82	0.784	-0.285	-0.034
	GAIT18	3.82	0.77	-0.346	0.149
	GAIT19	3.87	0.785	-0.481	0.536
	GAIT20	3.9	0.774	-0.469	0.44
疲惫	TB1	2.94	0.953	0.142	-0.027	2.8349	0.8972
	TB2	2.77	0.973	0.238	-0.155
	TB3	2.74	0.968	0.337	0.005
	TB4	2.92	0.995	0.226	-0.265
	TB5	2.8	0.939	0.281	-0.046
无成就感	TB6	2.65	0.996	0.346	-0.286	2.9274	0.66038
	TB7	2.5	1.037	0.36	-0.352
	TB8	2.8	0.954	0.077	-0.158
	TB9	3.77	1.095	-0.717	-0.149
	TB10	2.92	0.964	-0.12	-0.211
人格解体	TB11	3.19	1.023	-0.244	-0.265	2.9143	0.94131
	TB12	2.94	1.049	-0.044	-0.412
	TB13	2.93	1.058	0.018	-0.476
	TB14	2.6	1.128	0.265	-0.624
数字化教学设计与实施	DTA1	3.78	0.737	-0.187	-0.066	3.8049	0.63269
	DTA2	3.72	0.76	-0.215	-0.1
	DTA3	3.83	0.707	-0.301	0.26
	DTA4	3.91	0.686	-0.229	-0.04
	DTA5	3.77	0.731	-0.247	0.062
促进和监测	DTA6	3.74	0.742	-0.232	0.161	3.7417	0.70359
	DTA7	3.75	0.732	-0.222	0.201
	DTA8	3.74	0.731	-0.237	0.222
评估和修订	DTA9	3.72	0.741	-0.183	-0.055	3.7485	0.68986
	DTA10	3.76	0.706	-0.219	0.134
	DTA11	3.77	0.722	-0.204	0.04
FC	FC1	3.86	0.794	-0.524	0.553	3.7302	0.71647
	FC2	3.86	0.803	-0.593	0.727
	FC3	3.85	0.79	-0.398	0.231
	FC4	3.68	0.864	-0.42	0.294
	FC5	3.66	0.868	-0.429	0.26
	FC6	3.79	0.84	-0.394	0.055
	FC7	3.65	0.884	-0.428	0.055
	FC8	3.49	0.93	-0.343	-0.069
TA	TA1	3.42	0.939	-0.637	0.339	2.3843	0.86069
	TA2	2.31	0.986	0.695	0.125
	TA3	2.27	0.985	0.676	0.107
	TA4	2.25	1.036	0.752	0.041
	TA5	2.27	0.964	0.73	0.349
	TA6	2.27	1.002	0.696	0.023
	TA7	2.35	1.032	0.61	-0.168
	TA8	2.23	1.026	0.773	0.101
	TA9	2.34	1.021	0.522	-0.24
	TA10	2.26	0.995	0.712	0.193
	TA11	2.25	1	0.695	0.107
技术	DL1	3.58	0.786	-0.028	-0.427	3.6231	0.64336
	DL2	3.59	0.766	0.027	-0.403
	DL3	3.69	0.734	-0.039	-0.344
	DL4	3.55	0.786	0.081	-0.186
	DL5	3.67	0.742	-0.011	-0.211
	DL6	3.65	0.73	0.111	-0.429
认知	DL7	3.74	0.708	0.005	-0.378	3.6765	0.69937
	DL8	3.61	0.782	-0.147	0.034
社会情感	DL9	3.8	0.684	0.047	-0.465	2.3012	0.96695
	DL10	3.86	0.716	-0.128	-0.158
TSTD	TSTD1	4.17	0.669	-0.451	0.439	3.9844	0.62865
	TSTD2	3.91	0.75	-0.139	-0.572
	TSTD3	3.88	0.736	-0.142	-0.269
角色价值观	CI3	3.85	0.808	-0.272	-0.22	4.049	0.66507
	CI5	4.08	0.731	-0.503	0.436
	CI6	4.06	0.764	-0.629	0.709
	CI7	4.08	0.772	-0.596	0.48
	CI8	4.12	0.722	-0.535	0.527
	CI10	4.1	0.77	-0.662	0.654
职业行为倾向	CI4	4.27	0.636	-0.3	-0.679	4.2353	0.57124
	CI9	4.27	0.636	-0.347	-0.447
	CI13	4.19	0.641	-0.287	-0.244
	CI15	4.27	0.625	-0.275	-0.644
	CI16	4.17	0.669	-0.296	-0.461
职业价值观	CI1	4.33	0.669	-0.491	-0.758	4.2743	0.59269
	CI11	4.21	0.676	-0.317	-0.665
	CI14	4.26	0.64	-0.295	-0.687
	CI18	4.3	0.65	-0.395	-0.725
职业归属感	CI2	3.97	0.8	-0.455	0.129	3.9892	0.67633
	CI12	3.95	0.82	-0.643	0.774
	CI17	4.04	0.735	-0.375	-0.061
	有效个案数（成列）

## Sheet: 心理授权量表
		路径关系			Estimate	AVE	CR
		GZYY1	<---	工作意义	0.916	0.7505	0.9
		GZYY2	<---	工作意义	0.865
		GZYY3	<---	工作意义	0.815							指标	参考标准			实测结果
		ZWXN1	<---	自我效能	0.736	0.7082	0.8784					CMIN/DF	1-3为优秀，3-5为良好			3.658
		ZWXN2	<---	自我效能	0.907							RMSEA	<0.05为优秀，<0.08为良好			0.074
		ZWXN3	<---	自我效能	0.872							IFI	>0.9为优秀，>0.8为良好			0.973
		GZYX1	<---	工作影响	0.813	0.8317	0.9365					TLI	>0.9为优秀，>0.8为良好			0.963
		GZYX2	<---	工作影响	0.941							CFI	>0.9为优秀，>0.8为良好			0.973
		GZYX3	<---	工作影响	0.974
		ZZX1	<---	自主性	0.767	0.7477	0.8983
		ZZX2	<---	自主性	0.897
		ZZX3	<---	自主性	0.922
													Estimate
										工作意义	<-->	自我效能	0.572
										工作意义	<-->	工作影响	0.261			工作意义	自我效能	工作影响	自主性
										工作意义	<-->	自主性	0.588		工作意义	0.7505
										自我效能	<-->	工作影响	0.41		自我效能	0.572	0.7082
										自我效能	<-->	自主性	0.656		工作影响	0.261	0.41	0.8317
										工作影响	<-->	自主性	0.415		自主性	0.588	0.656	0.415	0.7477
															AVE值平方根	0.866314	0.841546	0.911976	0.864696

## Sheet: 职业倦怠量表
	路径系数			Estimate	AVE	CR
	TB1	<---	疲惫	0.905	0.8205	0.958
	TB2	<---	疲惫	0.953
	TB3	<---	疲惫	0.952
	TB4	<---	疲惫	0.857
	TB5	<---	疲惫	0.857
	TB6	<---	无成就感	0.757	0.4834	0.803
	TB7	<---	无成就感	0.866
	TB8	<---	无成就感	0.811									Estimate
	TB9反	<---	无成就感	0.174						疲惫	<-->	无成就感	0.796
	TB10	<---	无成就感	0.637	0.7241	0.9122				疲惫	<-->	人格解体	0.544
	TB11	<---	人格解体	0.829	0.7237	0.912				无成就感	<-->	人格解体	0.632
	TB12	<---	人格解体	0.916
	TB13	<---	人格解体	0.929
	TB14	<---	人格解体	0.711
											疲惫	无成就感	人格解体
										疲惫	0.8205
										无成就感	0.796	0.4834
										人格解体	0.544	0.632	0.7237
										AVE值的平方根	0.905815	0.69527	0.850706

## Sheet: 生成式人工智能技术量表
	路径关系			Estimate	AVE	CR
	GAIT1	<---	表现期望	0.886	0.7662	0.9582
	GAIT2	<---	表现期望	0.898
	GAIT3	<---	表现期望	0.896
	GAIT4	<---	表现期望	0.898
	GAIT5	<---	表现期望	0.838
	GAIT6	<---	表现期望	0.85
	GAIT7	<---	表现期望	0.859
	GAIT8	<---	努力期望	0.788	0.7342	0.9324
	GAIT9	<---	努力期望	0.843
	GAIT10	<---	努力期望	0.882
	GAIT11	<---	努力期望	0.895
	GAIT12	<---	努力期望	0.872
	GAIT13	<---	促进条件	0.853	0.6144	0.8262
	GAIT14	<---	促进条件	0.71
	GAIT15	<---	促进条件	0.782
	GAIT16	<---	团队影响	0.815	0.7438	0.9354
	GAIT17	<---	团队影响	0.92
	GAIT18	<---	团队影响	0.906
	GAIT19	<---	团队影响	0.808
	GAIT20	<---	团队影响	0.857
									Estimate
						表现期望	<-->	努力期望	0.635
						表现期望	<-->	促进条件	0.729
						表现期望	<-->	团队影响	0.679
						努力期望	<-->	促进条件	0.915
						努力期望	<-->	团队影响	0.717
						促进条件	<-->	团队影响	0.826
														表现期望	努力期望	促进条件	团队影响
													表现期望	0.7662
													努力期望	0.635	0.7342
													促进条件	0.729	0.915	0.6144
													团队影响	0.679	0.717	0.826	0.7438
													AVE值平方根	0.875329	0.856855	0.783837	0.862438

## Sheet: 技术自我效能感量表
	路径关系			Estimate	AVE	CR
	TSE1	<---	技术自我效能感	0.872	0.6642	0.8536
	TSE2	<---	技术自我效能感	0.897
	TSE3	<---	技术自我效能感	0.654

## Sheet: 数字化教学能力量表
	路径系数			Estimate	AVE	CR
	DTA1	<---	数字化教学_设计与实施	0.842	0.7129	0.9253
	DTA2	<---	数字化教学_设计与实施	0.874
	DTA3	<---	数字化教学_设计与实施	0.891
	DTA4	<---	数字化教学_设计与实施	0.835
	DTA5	<---	数字化教学_设计与实施	0.775
	DTA6	<---	促进和监测	0.931	0.8769	0.9553
	DTA7	<---	促进和监测	0.955	0.8676	0.9516
	DTA8	<---	促进和监测	0.923
	DTA9	<---	评估和修订	0.914	0.8676	0.9516
	DTA10	<---	评估和修订	0.948
	DTA11	<---	评估和修订	0.932							Estimate
								数字化教学_设计与实施	<-->	促进和监测	0.81
								数字化教学_设计与实施	<-->	评估和修订	0.809
								促进和监测	<-->	评估和修订	0.858
								数字化教学设计与实施	促进和监测	评估和修订
							数字化教学设计与实施	0.7129
							促进和监测	0.81	0.8769
							评估和修订	0.809	0.858	0.8676
							AVE值平方根	0.844334	0.936429	0.93145

## Sheet: 促进条件量表
	路径关系			Estimate	AVE	CR
	FC1	<---	促进条件	0.88	0.6832	0.9448
	FC2	<---	促进条件	0.881
	FC3	<---	促进条件	0.827
	FC4	<---	促进条件	0.874
	FC5	<---	促进条件	0.825
	FC6	<---	促进条件	0.809
	FC7	<---	促进条件	0.843
	FC8	<---	促进条件	0.649

## Sheet: 技术焦虑量表
	路径关系			Estimate	AVE	CR
	TA1	<---	技术焦虑	0.381	0.7351	0.9673
	TA2	<---	技术焦虑	0.855
	TA3	<---	技术焦虑	0.884
	TA4	<---	技术焦虑	0.844
	TA5	<---	技术焦虑	0.93
	TA6	<---	技术焦虑	0.924
	TA7	<---	技术焦虑	0.88
	TA8	<---	技术焦虑	0.893
	TA9	<---	技术焦虑	0.87
	TA10	<---	技术焦虑	0.908
	TA11	<---	技术焦虑	0.919

## Sheet: 数字素养量表
	路径系数			Estimate	AVE	CR
	DL1	<---	技术	0.777	0.6591	0.9204
	DL2	<---	技术	0.813
	DL3	<---	技术	0.755
	DL4	<---	技术	0.8
	DL5	<---	技术	0.844
	DL6	<---	技术	0.876						Estimate
	DL7	<---	认知	0.906	0.7632	0.8655		技术	<-->	认知	0.938
	DL8	<---	认知	0.84				技术	<-->	社会情感	0.836
	DL9	<---	社会情感	0.903	0.7261	0.8408		认知	<-->	社会情感	0.944
	DL10	<---	社会情感	0.798
									技术	认知	社会情感
								技术	0.6591
								认知	0.938	0.7632
								社会情感	0.836	0.944	0.7261
								AVE值平方根	0.81185	0.873613	0.852115

[truncated: 19 more sheets: 技术态度量表, 职业认同, 模型一, 模型二, 模型三, 模型四, 模型五, 模型六, 模型七, 模型八, 模型九, Sheet3, 性别的不变性检验, 性别的中介模型临界比, 地区的中介模型临界比, Sheet7, Sheet8, 性别多群组, 职称多群组]
